# Supplementary material for: Detection of Clones B2-ST131-C2 and A-ST617 in Escherichia coli Producing Both CTX-M-15 and CTX-M-27 from Tunisian Community Patients
Source: Antibiotics (Basel). 2022 Sep 29;11(10):1329. doi: 10.3390/antibiotics11101329 (PMC9598323; doi:10.3390/antibiotics11101329)
Supplement: Supplementary file 1 [file antibiotics-11-01329-s001.zip]

Archive with 1 entries (1 files):
- antibiotics-1861103-supplementary.pdf
